# Supplementary material for: Modeling the leaf angle dynamics in rice plant
Source: PLoS One. 2017 Feb 16;12(2):e0171890. doi: 10.1371/journal.pone.0171890 (PMC5313149; doi:10.1371/journal.pone.0171890)
Supplement: S1 Table — (XLSX) [file pone.0171890.s001.xlsx]

## Sheet: Fig.3
Cultivar and N rate	leaf rank		TT	SSA
N3W14	1 leaf		240.4	0
			263.2	2
			290.2	8
			342.2	26
			367.1	32
			400.9	33
			436.5	34
	2 leaf		263.2	0
			290.2	2
			342.2	20
			367.1	25
			400.9	35
			436.5	36
			477.3	38
	3 leaf		263.2	0
			290.2	5
			342.2	8
			367.1	12
			400.9	21
			436.5	33
			477.3	40
			518.8	45
			575.8	47.5
	4 leaf		342.2	0
			367.1	1
			400.9	5
			436.5	13
			477.3	19
			518.8	25
			575.8	37
			611.4	38
	5 leaf		436.5	0
			477.3	6
			518.8	14
			575.8	23
			611.4	27
			645.73	30
			675.97	31
			701.52	32
			729.78	33
	6 leaf		477.3	0.1
			518.8	2
			575.8	11
			611.4	12
			645.73	15
			675.97	17
			701.52	17.5
			729.78	18
			777.73	18.5
			811.91	19
	7 leaf		611.4	0
			645.73	0.5
			675.97	2
			701.52	3
			729.78	5
			777.73	10
			811.91	13.5
			852.07	14
			892.19	15
			931.38	15.5
			974.49	16
	8 leaf		701.52	0
			729.78	1
			777.73	1.5
			811.91	2
			852.07	4
			892.19	6
			931.38	8
			974.49	9
			1030.78	10
			1064.1	11

## Sheet: Fig.4
	Cultivar and N rate	leaf rank		TT	SSA
	N3YD6	1 leaf		225.2	0
				262.9	3
				294.2	15
				315.1	23
				344.9	32
				376.5	36
				413.3	38
		2 leaf		262.9	0
				294.2	7
				315.1	16
				344.9	32
				376.5	38
				413.3	45
				450.8	48
		3 leaf		294.2	0
				315.1	2
				344.9	14
				376.5	28
				413.3	45
				450.8	55
				501.8	58
		4 leaf		344.9	2
				376.5	8.5
				413.3	14
				450.8	26
				501.8	32
				533.4	37
				563.73	40
		5 leaf		376.5	0
				413.3	5
				450.8	12
				501.8	19
				533.4	29
				563.73	33
				589.97	36
				611.52	37
		6 leaf		450.8	0
				501.8	7
				533.4	15
				563.73	20
				589.97	21
				611.52	22
				635.78	26
				677.73	27
				707.91	29
				744.01	30
		7 leaf
				589.97	0
				611.52	1
				635.78	3
				677.73	8
				707.91	12
				744.01	16
				780.19	17
				835.46	17.5
				871.83	18
		8 leaf		677.73	0
				707.91	0.5
				744.01	1
				780.19	2
				835.46	5
				871.83	6
				904.78	10
				934.1	11
				967.49	11.5
				999.71	12

## Sheet: Fig.5
Cultivar and N rate	SSA	TT
N1YD6
	0	376.5
	1	413.3
	4	450.8
	10	501.8
	18	533.4
	24	563.73
	25.5	589.97
	26.7	611.52
	27.8	635.78
N2YD6
	0	344.9
	1	376.5
	6	413.3
	12.5	450.8
	17	501.8
	22	533.4
	25	563.73
	28	589.97
	29	611.52
	30	635.78
N3YD6
	0	315.1
	2	344.9
	7	376.5
	12	413.3
	20	450.8
	24	501.8
	31	533.4
	33	563.73
	33.8	589.97
	35	611.52
N4YD6
	0	315.1
	3	344.9
	9	376.5
	15	413.3
	25	450.8
	31	501.8
	35	533.4
	37.2	563.73
	38.5	589.97
	39	611.52

## Sheet: Fig.6
Cultivar and N rate	leaf rank	Maximum SSA
N1W14	1	23.625
	2	26.2
	3	30.0833
	4	27.543
	5	24.1
	6	19.75														#DIV/0!
	7	13.5
	8	8.5
	9	4.25
	10	0
N2W14	1	35
	2	41
	3	50.75
	4	39.5
	5	28
	6	21
	7	15.25
	8	14.5
	9	11
	10	0
N3W14	1	39.3636
	2	48.5
	3	58
	4	41
	5	34.5
	6	25
	7	14.625
	8	13.3333
	9	7
	10	2
N4W14	1	45.25
	2	54.9231
	3	58
	4	42
	5	31.25
	6	23
	7	15.5
	8	13.75
	9	7.33333
	10	5.33333
N1YD6	1	31
	2	34.125
	3	43.2
	4	40
	5	31.6667
	6	28.75
	7	16
	8	16.5
	9	5.75
	10	0
N2YD6	1	36.25
	2	44.75
	3	49
	4	39.25
	5	34.25
	6	25.5
	7	18
	8	13.25
	9	6.25
	10	0
N3YD6	1	41
	2	52.125
	3	55
	4	41.75
	5	34.25
	6	29.75
	7	18.25
	8	14.25
	9	11
	10	1.5
N4YD6	1	41
	2	52.5
	3	57.75
	4	50.25
	5	42.75
	6	35
	7	24.25
	8	15.5
	9	15.25
	10	5.5

## Sheet: Fig.7
Cultivar and N rate	leaf rank	maximum SSA	normalized maximum SSA
N1W14	1	23.625	0.785319
	2	26.2	0.870914
	3	30.0833	1
	4	27.543	0.915557
	5	24.1	0.801108
	6	19.75	0.65651
	7	13.5	0.448753
	8	8.5	0.282548
	9	4.25	0.141274
	10	0	0
	1	35	0.689655
N2W14	2	41	0.807882
	3	50.75	1
	4	39.5	0.778325
	5	28	0.551724
	6	21	0.413793
	7	15.25	0.300493
	8	14.5	0.285714
	9	11	0.216749
	10	0	0
N3W14	1	39.3636	0.678683
	2	48.5	0.836207
	3	58	1
	4	41	0.706897
	5	34.5	0.594828
	6	25	0.431034
	7	14.625	0.252155
	8	13.3333	0.229885
	9	7	0.12069
	10	2	0.0344828
N4W14	1	45.25	0.780172
	2	54.9231	0.94695
	3	58	1
	4	42	0.724138
	5	31.25	0.538793
	6	23	0.396552
	7	15.5	0.267241
	8	13.75	0.237069
	9	7.33333	0.126437
	10	5.33333	0.091954
N1YD6	1	31	0.717593
	2	34.125	0.789931
	3	43.2	1
	4	40	0.925926
	5	31.6667	0.733025
	6	28.75	0.665509
	7	16	0.37037
	8	16.5	0.381944
	9	5.75	0.133102
	10	0	0
N2YD6	1	36.25	0.739796
	2	44.75	0.913265
	3	49	1
	4	39.25	0.80102
	5	34.25	0.69898
	6	25.5	0.520408
	7	18	0.367347
	8	13.25	0.270408
	9	6.25	0.127551
	10	0	0
N3YD6	1	41	0.745455
	2	52.125	0.947727
	3	55	1
	4	41.75	0.759091
	5	34.25	0.622727
	6	29.75	0.540909
	7	18.25	0.331818
	8	14.25	0.259091
	9	11	0.2
	10	1.5	0.0272727
N4YD6	1	41	0.709957
	2	52.5	0.909091
	3	57.75	1
	4	50.25	0.87013
	5	42.75	0.74026
	6	35	0.606061
	7	24.25	0.419913
	8	15.5	0.268398
	9	15.25	0.264069
	10	5.5	0.0952381

## Sheet: Fig.8
	N1W14
		1 leaf		TT	SSA	normalized TT	normalized SSA
				263.2	0	0	0
				290.2	3	0.155799	0.2
				342.2	7	0.455857	0.466667
				367.1	13	0.599538	0.866667
				400.9	14.5	0.794576	0.966667
				436.5	15	1	1
		2 leaf		290.2	3	0	0.12
				342.2	6	0.227472	0.24
				367.1	10	0.336395	0.4
				400.9	15	0.484252	0.6
				436.5	20	0.639983	0.8
				477.3	24	0.81846	0.96
				518.8	25	1	1
		3 leaf		342.2	1	0	0.037037
				367.1	3	0.106592	0.111111
				400.9	5	0.251284	0.185185
				436.5	10	0.403682	0.37037
				477.3	21	0.578339	0.777778
				518.8	26	0.755993	0.962963
				575.8	27	1	1
		4 leaf		400.9	0.5	0	0.0111111
				436.5	14	0.145407	0.311111
				477.3	15	0.312053	0.333333
				518.8	24	0.481559	0.533333
				575.8	32	0.714373	0.711111
				611.4	36	0.85978	0.8
				645.73	45	1	1
		5 leaf		518.8	0.2	0	0.00666667
				575.8	5	0.220137	0.166667
				611.4	14	0.357626	0.466667
				645.73	19	0.49021	0.633333
				675.97	23	0.606998	0.766667
				701.52	24	0.705673	0.8
				729.78	29	0.814815	0.966667
				777.73	30	1	1
		6 leaf		611.4	0	0	0
				645.73	1	0.107288	0.047619
				675.97	2	0.201794	0.0952381
				701.52	5	0.281643	0.238095
				729.78	10	0.369961	0.47619
				777.73	15	0.519814	0.714286
				811.91	16	0.626633	0.761905
				852.07	17	0.752141	0.809524
				892.19	19	0.877524	0.904762
				931.38	21	1	1
		7 leaf		729.78	0	0	0
				777.73	0.5	0.143425	0.0333333
				811.91	1	0.245663	0.0666667
				852.07	4	0.365787	0.266667
				892.19	10	0.485792	0.666667
				931.38	12	0.603015	0.8
				974.49	13	0.731963	0.866667
				1030.78	13	0.900335	0.866667
				1064.1	15	1	1
		8 leaf
				892.19	0	0	0
				931.38	2	0.123003	0.166667
				974.49	2	0.25831	0.166667
				1030.78	5	0.434983	0.416667
				1064.1	10	0.539562	0.833333
				1101.49	11	0.656916	0.916667
				1137.71	11.5	0.770597	0.958333
				1210.8	12	1	1
	N2W14
		1 leaf		240.4	0	0	0
				263.2	3	0.142056	0.166667
				290.2	9	0.31028	0.5
				342.2	15	0.634268	0.833333
				367.1	17.5	0.789408	0.972222
				400.9	18	1	1
		2 leaf		263.2	0	0	0
				290.2	5	0.155799	0.192308
				342.2	15	0.455857	0.576923
				367.1	17.5	0.599538	0.673077
				400.9	22	0.794576	0.846154
				436.5	26	1	1
		3 leaf		342.2	0	0	0
				367.1	4	0.106592	0.0784314
				400.9	12	0.251284	0.235294
				436.5	22	0.403682	0.431373
				477.3	37	0.578339	0.72549
				518.8	50	0.755993	0.980392
				575.8	51	1	1
		4 leaf		367.1	0	0	0
				400.9	2	0.121299	0.0555556
				436.5	13	0.249058	0.361111
				477.3	15	0.395478	0.416667
				518.8	20	0.544411	0.555556
				575.8	32	0.748968	0.888889
				611.4	33	0.876727	0.916667
				645.73	36	0.999928	1
		5 leaf		436.5	0	0	0
				477.3	1	0.153951	0.0333333
				518.8	7	0.310543	0.233333
				575.8	15	0.525621	0.5
				611.4	20	0.65995	0.666667
				645.73	23	0.789488	0.766667
				675.97	29	0.903592	0.966667
				701.52	30	1	1
		6 leaf		575.8	0.5	0	0.025
				611.4	3	0.128859	0.15
				645.73	6	0.253122	0.3
				675.97	10	0.36258	0.5
				701.52	15	0.455062	0.75
				729.78	17	0.557353	0.85
				777.73	18	0.730915	0.9
				811.91	19.5	0.854635	0.975
				852.07	20	1	1
		7 leaf		645.73	0	0	0
				675.97	0.5	0.105864	0.0333333
				701.52	1	0.195309	0.0666667
				729.78	5	0.294241	0.333333
				777.73	8	0.462104	0.533333
				811.91	10	0.581761	0.666667
				852.07	11	0.722353	0.733333
				892.19	14	0.862804	0.933333
				931.38	15	1	1
		8 leaf		777.73	0	0	0
				811.91	1	0.119356	0.0666667
				852.07	4	0.259594	0.266667
				892.19	9	0.399693	0.6
				931.38	11	0.536544	0.733333
				974.49	12	0.687083	0.8
				1030.78	13	0.883647	0.866667
				1064.1	15	1	1
	N3W14	1 leaf		240.4	0	0	0
				263.2	2	0.116267	0.0588235
				290.2	8	0.253952	0.235294
				342.2	26	0.519123	0.764706
				367.1	32	0.646099	0.941176
				400.9	33	0.81846	0.970588
				436.5	34	1	1
		2 leaf		263.2	0	0	0
				290.2	2	0.126109	0.0526316
				342.2	20	0.368986	0.526316
				367.1	25	0.485287	0.657895
				400.9	35	0.643157	0.921053
				436.5	36	0.809435	0.947368
				477.3	38	1	1
		3 leaf		263.2	0	0	0
				290.2	5	0.0863724	0.0869565
				342.2	8	0.252719	0.13913
				367.1	12	0.332374	0.208696
				400.9	21	0.440499	0.365217
				436.5	33	0.554383	0.573913
				477.3	50	0.684901	0.869565
				518.8	55	0.817658	0.956522
				575.8	57.5	1	1
		4 leaf		342.2	0	0	0
				367.1	1	0.0924963	0.025641
				400.9	5	0.218053	0.128205
				436.5	13	0.350297	0.333333
				477.3	19	0.501857	0.487179
				518.8	25	0.656018	0.641026
				575.8	37	0.867756	0.948718
				611.4	39	1	1
		5 leaf		436.5	0	0	0
				477.3	10	0.139116	0.263158
				518.8	19	0.280619	0.5
				575.8	23	0.474973	0.605263
				611.4	30	0.596358	0.789474
				645.73	30	0.713414	0.789474
				675.97	33	0.816523	0.868421
				701.52	36	0.903642	0.947368
				729.78	38	1	1
		6 leaf		477.3	0.1	0	0.00526316
				518.8	2	0.124025	0.105263
				575.8	11	0.294373	0.578947
				611.4	12	0.400765	0.631579
				645.73	15	0.503362	0.789474
				675.97	17	0.593736	0.894737
				701.52	17.5	0.670094	0.921053
				729.78	18	0.75455	0.947368
				777.73	18.5	0.897851	0.973684
				811.91	19	1	1
		7 leaf		611.4	0	0	0
				645.73	0.5	0.0945496	0.03125
				675.97	2	0.177835	0.125
				701.52	3	0.248203	0.1875
				729.78	5	0.326035	0.3125
				777.73	10	0.458096	0.625
				811.91	13.5	0.552232	0.84375
				852.07	14	0.662838	0.875
				892.19	15	0.773334	0.9375
				931.38	15.5	0.881269	0.96875
				974.49	16	1	1
		8 leaf		701.52	0	0	0
				729.78	1	0.0779414	0.0909091
				777.73	1.5	0.210188	0.136364
				811.91	2	0.304457	0.181818
				852.07	4	0.415219	0.363636
				892.19	6	0.52587	0.545455
				931.38	8	0.633957	0.727273
				974.49	9	0.752855	0.818182
				1030.78	10	0.908103	0.909091
				1064.1	11	1	1
	N4W14	1 leaf		240.4	0	0	0
				263.2	4	0.142056	0.0888889
				290.2	12	0.31028	0.266667
				342.2	25	0.634268	0.555556
				367.1	35	0.789408	0.777778
				400.9	45	1	1
		2 leaf		263.2	0	0	0
				290.2	12	0.155799	0.255319
				342.2	24	0.455857	0.510638
				367.1	38	0.599538	0.808511
				400.9	40	0.794576	0.851064
				436.5	47	1	1
		3 leaf		290.2	1	0	0.0196078
				342.2	5	0.227472	0.0980392
				367.1	10	0.336395	0.196078
				400.9	25	0.484252	0.490196
				436.5	35	0.639983	0.686275
				477.3	45	0.81846	0.882353
				518.8	51	1	1
		4 leaf		367.1	0	0	0
				400.9	2	0.161955	0.0769231
				436.5	10	0.332535	0.384615
				477.3	18	0.528031	0.692308
				518.8	24	0.726881	0.923077
				575.8	26	1	1
		5 leaf		436.5	0	0	0
				477.3	5	0.153951	0.217391
				518.8	12	0.310543	0.521739
				575.8	17	0.525621	0.73913
				611.4	19	0.65995	0.826087
				645.73	22	0.789488	0.956522
				675.97	22.5	0.903592	0.978261
				701.52	23	1	1
		6 leaf		518.8	0	0	0
				575.8	2	0.220137	0.1
				611.4	10	0.357626	0.5
				645.73	12	0.49021	0.6
				675.97	13	0.606998	0.65
				701.52	17	0.705673	0.85
				729.78	19	0.814815	0.95
				777.73	20	1	1
		7 leaf		675.97	0	0	0
				701.52	1	0.118167	0.0625
				729.78	5	0.248867	0.3125
				777.73	10	0.470632	0.625
				811.91	13	0.628711	0.8125
				852.07	15	0.814448	0.9375
				892.19	16	1	1
		8 leaf		777.73	0	0	0
				811.91	0.5	0.119356	0.0384615
				852.07	2	0.259594	0.153846
				892.19	8	0.399693	0.615385
				931.38	9	0.536544	0.692308
				974.49	10	0.687083	0.769231
				1030.78	12	0.883647	0.923077
				1064.1	13	1	1
	N1YD6	1 leaf		206.4	0	0	0
				225.2	2	0.110523	0.0714286
				248.2	10	0.245738	0.357143
				294.2	19	0.516167	0.678571
				315.1	22	0.639036	0.785714
				344.9	27	0.814227	0.964286
				376.5	28	1	1
		2 leaf		294.2	0	0	0
				315.1	6	0.133461	0.157895
				344.9	16	0.323755	0.421053
				376.5	25	0.525543	0.657895
				413.3	32	0.760536	0.842105
				450.8	38	1	1
		3 leaf		315.1	0	0	0
				344.9	10	0.136509	0.2
				376.5	21	0.281264	0.42
				413.3	29	0.44984	0.58
				450.8	42	0.621622	0.84
				501.8	48	0.855245	0.96
				533.4	50	1	1
		4 leaf		376.5	0	0	0
				413.3	13	0.17239	0.282609
				450.8	22	0.348058	0.478261
				501.8	35	0.586968	0.76087
				533.4	41	0.734998	0.891304
				563.73	45	0.877079	0.978261
				589.97	46	1	1
		5 leaf		413.3	0	0	0
				450.8	2	0.141814	0.0555556
				501.8	10	0.334682	0.277778
				533.4	18	0.454184	0.5
				563.73	29	0.568884	0.805556
				589.97	30	0.668116	0.833333
				611.52	31	0.749612	0.861111
				635.78	34	0.841357	0.944444
				677.73	36	1	1
		6 leaf		450.8	0	0	0
				501.8	2	0.154832	0.0740741
				533.4	7	0.250767	0.259259
				563.73	11	0.342846	0.407407
				589.97	17	0.422508	0.62963
				611.52	18	0.487932	0.666667
				635.78	19	0.561584	0.703704
				677.73	21	0.68894	0.777778
				707.91	24	0.780564	0.888889
				744.01	26	0.890161	0.962963
				780.19	27	1	1
		7 leaf		589.97	0	0	0
				611.52	1	0.068454	0.0555556
				635.78	2	0.145516	0.111111
				677.73	3	0.278771	0.166667
				707.91	5	0.374639	0.277778
				744.01	10	0.489311	0.555556
				780.19	15	0.604237	0.833333
				835.46	16	0.779804	0.888889
				871.83	17	0.895334	0.944444
				904.78	18	1	1
		8 leaf		635.78	0	0	0
				677.73	3	0.140621	0.15
				707.91	5	0.241787	0.25
				744.01	10	0.362798	0.5
				780.19	12	0.484078	0.6
				835.46	13	0.669348	0.65
				871.83	15	0.791264	0.75
				904.78	18	0.901716	0.9
				934.1	20	1	1
	N2YD6	1 leaf		206.4	0	0	0
				225.2	2	0.110523	0.0714286
				262.9	6	0.332158	0.214286
				294.2	12	0.516167	0.428571
				315.1	20	0.639036	0.714286
				344.9	26	0.814227	0.928571
				376.5	28	1	1
		2 leaf		294.2	0	0	0
				315.1	12	0.133461	0.292683
				344.9	19	0.323755	0.463415
				376.5	30	0.525543	0.731707
				413.3	39	0.760536	0.95122
				450.8	41	1	1
		3 leaf		294.2	2	0	0.037037
				315.1	12	0.100674	0.222222
				344.9	20	0.24422	0.37037
				376.5	36	0.396435	0.666667
				413.3	50	0.573699	0.925926
				450.8	52	0.754335	0.962963
				501.8	54	1	1
		4 leaf		344.9	0	0	0
				376.5	7	0.144404	0.241379
				413.3	15	0.312571	0.517241
				450.8	21	0.483937	0.724138
				501.8	23	0.716995	0.793103
				533.4	24	0.861399	0.827586
				563.73	29	1	1
		5 leaf		376.5	0	0	0
				413.3	5	0.141932	0.16129
				450.8	17	0.286563	0.548387
				501.8	25	0.483261	0.806452
				533.4	27	0.605137	0.870968
				563.73	28	0.722115	0.903226
				589.97	29	0.823318	0.935484
				611.52	30	0.906433	0.967742
				635.78	31	1	1
		6 leaf		413.3	0	0	0
				450.8	3	0.127287	0.1
				501.8	13	0.300397	0.433333
				533.4	21	0.407658	0.7
				563.73	23	0.510607	0.766667
				589.97	25	0.599674	0.833333
				611.52	27	0.672822	0.9
				635.78	28	0.755168	0.933333
				677.73	29	0.897559	0.966667
				707.91	30	1	1
		7 leaf
				589.97	0	0	0
				611.52	1	0.0877836	0.0555556
				635.78	5	0.186606	0.277778
				677.73	10	0.357489	0.555556
				707.91	14	0.480427	0.777778
				744.01	16	0.62748	0.888889
				780.19	17	0.774858	0.944444
				835.46	18	1	1
		8 leaf
				677.73	0	0	0
				707.91	1	0.132922	0.0625
				744.01	5	0.291918	0.3125
				780.19	10	0.451266	0.625
				835.46	12.5	0.694693	0.78125
				871.83	15	0.854878	0.9375
				904.78	16	1	1
	N3YD6	1 leaf		225.2	0	0	0
				262.9	3	0.200425	0.0789474
				294.2	15	0.366826	0.394737
				315.1	23	0.477937	0.605263
				344.9	32	0.636364	0.842105
				376.5	36	0.804359	0.947368
				413.3	38	1	1
		2 leaf		262.9	0	0	0
				294.2	7	0.166578	0.145833
				315.1	16	0.277807	0.333333
				344.9	32	0.436402	0.666667
				376.5	38	0.604577	0.791667
				413.3	45	0.800426	0.9375
				450.8	48	1	1
		3 leaf		294.2	0	0	0
				315.1	2	0.100674	0.0344828
				344.9	14	0.24422	0.241379
				376.5	28	0.396435	0.482759
				413.3	45	0.573699	0.775862
				450.8	55	0.754335	0.948276
				501.8	58	1	1
		4 leaf		344.9	2	0	0.05
				376.5	8.5	0.144404	0.2125
				413.3	14	0.312571	0.35
				450.8	26	0.483937	0.65
				501.8	32	0.716995	0.8
				533.4	37	0.861399	0.925
				563.73	40	1	1
		5 leaf		376.5	0	0	0
				413.3	5	0.156582	0.135135
				450.8	12	0.316143	0.324324
				501.8	19	0.533146	0.513514
				533.4	29	0.667603	0.783784
				563.73	33	0.796656	0.891892
				589.97	36	0.908306	0.972973
				611.52	37	1	1
		6 leaf		450.8	0	0	0
				501.8	7	0.173937	0.233333
				533.4	15	0.281709	0.5
				563.73	20	0.385151	0.666667
				589.97	21	0.474643	0.7
				611.52	22	0.54814	0.733333
				635.78	26	0.630879	0.866667
				677.73	27	0.77395	0.9
				707.91	29	0.87688	0.966667
				744.01	30	1	1
		7 leaf
				589.97	0	0	0
				611.52	1	0.0764564	0.0555556
				635.78	3	0.162527	0.166667
				677.73	8	0.31136	0.444444
				707.91	12	0.418435	0.666667
				744.01	16	0.546512	0.888889
				780.19	17	0.674874	0.944444
				835.46	17.5	0.870964	0.972222
				871.83	18	1	1
		8 leaf		677.73	0	0	0
				707.91	0.5	0.0937325	0.0416667
				744.01	1	0.205851	0.0833333
				780.19	2	0.318219	0.166667
				835.46	5	0.489875	0.416667
				871.83	6	0.602832	0.5
				904.78	10	0.705168	0.833333
				934.1	11	0.79623	0.916667
				967.49	11.5	0.899932	0.958333
				999.71	12	1	1
	N4YD6	1 leaf		206.4	0	0	0
				225.2	4	0.13574	0.121212
				262.9	13	0.407942	0.393939
				294.2	26	0.633935	0.787879
				315.1	30	0.784838	0.909091
				344.9	33	1	1
		2 leaf		225.2	0	0	0
				262.9	4	0.200425	0.111111
				294.2	9	0.366826	0.25
				315.1	16	0.477937	0.444444
				344.9	22	0.636364	0.611111
				376.5	32	0.804359	0.888889
				413.3	36	1	1
		3 leaf		262.9	0	0	0
				294.2	5	0.166578	0.0961538
				315.1	12	0.277807	0.230769
				344.9	26	0.436402	0.5
				376.5	36	0.604577	0.692308
				413.3	48	0.800426	0.923077
				450.8	52	1	1
		4 leaf		294.2	2	0	0.0344828
				315.1	7	0.0873746	0.12069
				344.9	15	0.211957	0.258621
				376.5	22	0.344064	0.37931
				413.3	32	0.49791	0.551724
				450.8	43	0.654682	0.741379
				501.8	53	0.867893	0.913793
				533.4	58	1	1
		5 leaf		344.9	0	0	0
				376.5	8	0.128943	0.166667
				413.3	13	0.279104	0.270833
				450.8	25	0.432121	0.520833
				501.8	25	0.640225	0.520833
				533.4	39	0.769168	0.8125
				563.73	45	0.892929	0.9375
				589.97	48	1	1
		6 leaf		413.3	0	0	0
				450.8	7	0.141814	0.175
				501.8	13	0.334682	0.325
				533.4	20	0.454184	0.5
				563.73	29	0.568884	0.725
				589.97	30	0.668116	0.75
				611.52	35	0.749612	0.875
				635.78	36	0.841357	0.9
				677.73	40	1	1
		7 leaf		450.8	0	0	0
				501.8	1	0.173937	0.0434783
				533.4	3	0.281709	0.130435
				563.73	11	0.385151	0.478261
				589.97	15	0.474643	0.652174
				611.52	18	0.54814	0.782609
				635.78	19	0.630879	0.826087
				677.73	20	0.77395	0.869565
				707.91	22	0.87688	0.956522
				744.01	23	1	1
		8 leaf		589.97	0	0	0
				611.52	1	0.0877836	0.0588235
				635.78	5	0.186606	0.294118
				677.73	9	0.357489	0.529412
				707.91	14	0.480427	0.823529
				744.01	15	0.62748	0.882353
				780.19	16	0.774858	0.941176
				835.46	17	1	1
	Y=A/(1+B*exp(-cx))
	A=0.9888
	B=18.8488
	C=-6.8754

## Sheet: Fig.9A
Cultivar and N rate	leaf rank	Measured SSA	Simulated SSA
N1YD6	2
		3	2.13
		5	6.01
		8	11.01
		18	21.25
		29	31.36
		34	37.4
		36	39.39
	3
		4	2.44
		5	4.63
		12	10.62
		23	21.21
		36	34.18
		42	41.82
		46	45.16
	4
		3	1.98
		5	5.79
		15	14.21
		30	28.42
		36	33.56
		40	35.85
		42	36.71
	5
		3	1.66
		6	4.03
		10	11.19
		18	17.47
		25	22.99
		28	26.43
		31	28.28
		33	29.57
		34	30.63
	6
		2	1.33
		4	2.72
		6	5.14
		10	8.27
		13	11.43
		16	15.13
		17	20.31
		20	22.53
		22	23.93
		27	24.56
N2YD6
	2	4	2.43
		8	6.84
		14	12.53
		27	24.09
		32	35.43
		38	42.16
		43	44.38
	3	3	2.78
		4	5.28
		10	12.09
		19	24.07
		34	38.65
		44	47.17
		49	50.88
	4
		4	2.26
		10	6.6
		18	16.15
		28	32.12
		35	37.85
		37	40.4
		38	41.35
	5
		2	1.89
		5	4.6
		11	12.72
		17	19.8
		24	25.99
		28	29.83
		31	31.89
		35	33.33
		36	34.5
	6
		3	1.51
		5	3.1
		7	5.85
		10	9.41
		14	12.97
		19	17.14
		25	22.93
		26	25.41
		26	26.97
		27	27.66
N3YD6
	2	3	2.64
		6	7.44
		12	13.62
		27	26.19
		40	38.51
		42	45.82
		46	48.23
	3	3	3.02
		7	5.74
		14	13.14
		20	26.16
		37	42.01
		45	51.27
		48	55.3
	4
		4	2.46
		8	7.17
		16	17.55
		31	34.92
		39	41.14
		42	43.91
		42	44.95
	5
		3	2.05
		7	5
		12	13.82
		19	21.52
		29	28.25
		33	32.42
		36	34.66
		37	36.23
		37	37.5
	6
		2	1.64
		4	3.38
		7	6.36
		11	10.22
		15	14.1
		20	18.63
		22	24.93
		28	27.62
		31	29.31
		32	30.07
N1W14
	2	2	1.86
		8	7.39
		15	12.63
		22	21.25
		26	28.49
		28	32.57
		30	34.01
	3	3	2.13
		5	4.2
		12	9.62
		20	18.94
		25	29.86
		32	36.19
		35	38.99
	4	2	1.73
		5	4.31
		14	10.55
		22	19.65
		24	28.57
		26	30.8
		30	31.69
		2	1.45
	5	5	4.03
		10	12.22
		13	18.49
		20	22.83
		22	24.96
		24	25.91
		24	26.44
		2	1.16
	6	4	2.61
		7	5.28
		10	8.79
		13	12.19
		17	15.63
		20	19.35
		22	20.57
		23	21.2
N2W14
	2	3	2.07
		7	8.23
		17	14.06
		28	23.66
		33	31.71
		34	36.26
		35	37.86
	3	3	2.37
		6	4.67
		12	10.71
		19	21.09
		31	33.24
		40	40.29
		48	43.41
	4	2	1.93
		4	4.8
		11	11.74
		20	21.88
		31	31.81
		31	34.29
		41	35.28
		3	1.61
	5	5	4.48
		12	13.61
		20	20.59
		28	25.43
		28	27.8
		28	28.85
		29	29.45
		2	1.29
	6	3	2.91
		7	5.88
		12	9.79
		15	13.58
		19	17.4
		23	21.54
		24	22.9
		25	23.6
N3W14
	2	4	2.15
		9	8.53
		16	14.57
		26	24.51
		34	32.86
		40	37.58
		40	39.24
	3	3	2.46
		6	4.84
		13	11.1
		24	21.85
		32	34.45
		39	41.75
		42	44.99
	4	3	2
		6	4.98
		13	12.17
		25	22.68
		30	32.96
		32	35.53
		34	36.56
		3	1.67
	5	5	4.64
		13	14.1
		19	21.33
		24	26.35
		26	28.8
		30	29.89
		32	30.51
		2	1.34
	6	4	3.01
		8	6.09
		12	10.15
		15	14.07
		17	18.03
		20	22.32
		20	23.73
		21	24.46

## Sheet: Fig.9B
Cultivar and N rate	leaf rank	Measured SSA	Simualted SSA
N1YD6
	3
		4	2.52
		5	6.54
		12	11.67
		23	24.17
		36	37.28
		42	42.79
		46	46.16
	4
		3	2.05
		5	6.35
		15	13
		30	27.84
		36	33.57
		40	36.39
		44.5	37.52
	5
		3	1.71
		6	3.5
		10	10.26
		18	16.45
		25	22.65
		28	27.04
		31	28.93
		33	30.05
		34	31.31
	6
		2	1.37
		4	2.78
		6	5.42
		10	9.45
		13	12.78
		16	15.84
		17	21.38
		20	23.12
		22	24.5
		27	25.1
N2YD6
	3	3	2.82
		4	7.32
		10	13.06
		19	27.06
		34	41.72
		44	47.89
		46	52.3
	4
		4	2.3
		10	7.1
		18	14.54
		28	31.16
		35	37.57
		37	40.73
		38	41.99
	5
		2	1.92
		5	3.92
		11	11.47
		17	18.4
		24	25.34
		28	30.25
		31	32.37
		35	33.63
		36	35.04
	6
		3	1.54
		5	3.11
		7	6.06
		10	10.57
		14	14.3
		19	17.73
		25	23.94
		26	25.88
		26	27.43
		27	28.09
N3YD6
	3	3	2.96
		7	7.67
		14	13.68
		17	28.34
		37	43.71
		45	50.16
		49	55.2
	4
		4	2.4
		8	7.44
		16	15.23
		31	32.64
		39	39.35
		42	42.66
		42	43.98
	5
		3	2.01						.
		7	4.1
		12	12.02
		19	19.28
		29	26.55
		33	31.7
		36	33.91
		37	35.23
		37	36.71
	6
		2	1.61
		4	3.26
		7	6.35
		11	11.08
		15	14.98
		20	18.57
		22	25.08
		28	27.11
		31	28.73
		32	29.43
N1W14
	3	3	2.05
		5	4.6
		12	9.24
		20	19.04
		25	28.45
		32	35.43
		35	37.52
	4	2	1.67
		5	4.51
		14	10.06
		22	19.67
		24	27.66
		26	29.85
		30	30.5
		2	1.39
	5	5	4.21
		10	11.97
		15	18.51
		20	21.85
		22	23.93
		24	24.94
		24	25.45
		2	1.12
	6	4	2.71
		7	4.79
		11.5	8
		13	11.53
		17	14.81
		20	18.81
		22	19.87
		23	20.4
N2W14
	3	3	2.36
		6	5.29
		12	10.61
		19	21.88
		31	32.7
		40	40.25
		45	43.12
	4	2	1.92
		4	5.18
		11	11.56
		20	22.6
		31	31.78
		31	34.3
		39	35.05
		3	1.6
	5	5	4.84
		12	13.75
		20	21.27
		28	25.1
		28	27.5
		28	28.66
		29	29.24
		2	1.28
	6	3	3.11
		7	5.51
		12	9.19
		15	13.25
		19	17.02
		23	21.65
		24	22.83
		25	23.45
N3W14
	3	3	2.53
		6	5.67
		13	11.39
		24	23.48
		32	35.08
		39	43.19
		42	46.26
	4	3	2.06
		6	5.55
		13	12.4
		25	24.24
		30	34.1
		32	36.8
		34	37.6
		3	1.72
	5	5	5.19
		13	14.76
		19	22.82
		24	26.93
		26	29.5
		30	30.75
		32	31.37
		2	1.38
	6	4	3.34
		8	5.91
		12	9.87
		15	14.22
		17	18.26
		20	23.19
		20	24.5
		21	25.15
